# Supplementary material for: Assessing basic/fundamental psychological need fulfillment: systematic mapping and review of existing scales to foster cumulative science
Source: Front Psychol. 2024 Sep 30;15:1427478. doi: 10.3389/fpsyg.2024.1427478 (PMC11471629; doi:10.3389/fpsyg.2024.1427478)
Supplement: Supplementary file 1 [file Table_1.XLSX]

## Sheet: Supplementary Table 1
Supplementary Table 1. All primary and secondary studies identified by the review.
Scale abbreviation	Full scale name	Study	Citation count		Item count	Main purpose of secondary study	Full reference
			WoS	Scopus
MNQ	Manifest Needs Questionnaire	Steers and Braunstein (1976)	321	335	20		STEERS, R. M. & BRAUNSTEIN, D. N. 1976. A behaviorally-based measure of manifest needs in work settings. Journal of Vocational Behavior, 9, 251-266.
/	Comprehensive Work-Related Needs Measure	Gallagher et al. (2017)	2	3	20 → 43 → 18	Modified item description, elimination of reverse scoring	GALLAGHER, V. C., MAHER, L. P., GALLAGHER, K. P. & VALLE, M. 2017. Development and Validation of a Comprehensive Work-Related Needs Measure. Psychol Rep, 120, 914-942.
WMF-E	Work Motivation Form-Employee	Kasser et al. (1992)	114	118	15		KASSER, T., DAVEY, J. & RYAN, R. M. 1992. Motivation and employee-supervisor discrepancies in a psychiatric vocational rehabilitation setting. Rehabilitation Psychology, 37, 175-188.
WMF-E / WMF-S	Work Motivation Form-Employee / Work Motivation Form-Supervisor	Ilardi et al. (1993)	360	382			ILARDI, B. C., LEONE, D., KASSER, T. & RYAN, R. M. 1993. Employee and Supervisor Ratings of Motivation: Main Effects and Discrepancies Associated with Job Satisfaction and Adjustment in a Factory Setting. Journal of Applied Social Psychology, 23, 1789-1805.
BNSW-S/BPNS-W	Basic Needs Satisfaction at Work Scale	Deci et al. (2001)	1045	1142	15 → 21	Cross-cultural validation	DECI, E. L., RYAN, R. M., GAGNÉ, M., LEONE, D. R., USUNOV, J. & KORNAZHEVA, B. P. 2001. Need satisfaction, motivation, and well-being in the work organizations of a former Eastern bloc country: A cross-cultural study of self-determination. Personality and Social Psychology Bulletin, 27, 930-942.
BNSC-S	Basic Needs Satisfaction at College Scale	Jenkins-Guarnieri et al. (2015)	10	17	16 → 13	Work to Education	JENKINS-GUARNIERI, M. A., VAUGHAN, A. L. & WRIGHT, S. L. 2015. Development of a self-determination measure for college students: Validity evidence for the basic needs satisfaction at college scale. Measurement and Evaluation in Counseling and Development, 48, 266-284.
BPNS-W	Basic Psychological need Satisfaction at work scale	Eriksson and Boman (2018)	8	9	21 → 12	Cross-cultural validation	ERIKSSON, M. & BOMAN, E. 2018. Short is beautiful: Dimensionality and measurement invariance in two length of the Basic Psychological need Satisfaction at work scale. Frontiers in Psychology, 9.
BNSW-S	Basic Needs Satisfaction at Work Scale	Kim et al. (2023)	N/A	0	21 → 12	Validation for chronic renal failure	KIM, Y., JEONG, T. & JANG, S. 2023. Validation of Basic Psychological Needs Scale in terms of Autonomy and Competence. Iranian Journal of Public Health, 52, 1399-1409.
BPNS	Basic Psychological Needs Scale	Gagné (2003)	788	856	21		GAGNÉ, M. 2003. The role of autonomy support and autonomy orientation in prosocial behavior engagement. Motivation and Emotion, 27, 199-223.
BNSG-S	Basic Needs Satisfaction in General Scale	Johnston and Finney (2010)	188	197	21 → 16	First validation	JOHNSTON, M. M. & FINNEY, S. J. 2010. Measuring basic needs satisfaction: Evaluating previous research and conducting new psychometric evaluations of the basic needs satisfaction in general scale. Contemporary Educational Psychology, 35, 280-296.
BNSG-S	Basic Needs Satisfaction in General Scale - Iran	Tajrishi et al. (2011)	3	3		Cross-cultural validation	TAJRISHI, K. Z., BESHARAT, M. A., POURBOHLOOL, S. & LARIJANI, R. Psychometric properties of a Farsi version of the Basic Needs Satisfaction in General Scale in a sample of Iranian population. Procedia - Social and Behavioral Sciences, 2011. 221-225.
BPNS	Basic Psychological Needs Scale - South Africa	Cromhout et al. (2018)	2	2	21 → 17	Cross-cultural validation	CROMHOUT, A., SCHUTTE, L. & WISSING, M. P. 2018. Validation of the Basic Psychological Needs Scale in a South African student group. South African Journal of Psychology, 48, 501-513.
BPNS	Basic Psychological Needs Scale - South Africa	Schutte et al. (2018)	6	7	21 → 16	Cross-cultural validation	SCHUTTE, L., WISSING, M. P. & ELLIS, S. M. 2018. Problematic Factorial Validity of Three Language Versions of the Basic Psychological Needs Scale (BPNS): Why and What are the Implications? Journal of Happiness Studies, 19, 1175-1194.
BPNS	A brief scale measuring the satisfaction of basic psychological needs in adolescents	Girelli et al. (2019)	9	9	21 → 12	Construction of short version	GIRELLI, L., CAVICCHIOLO, E., LUCIDI, F., COZZOLINO, M., ALIVERNINI, F. & MANGANELLI, S. 2019. Psychometric properties and validity of a brief scale measuring basic psychological needs satisfaction in adolescents. Journal of Educational, Cultural and Psychological Studies, 2019, 215-229.
BPNS	Basic Psychological Needs Scale - China	Yang et al. (2021)	1	1	21 → 9	Cross-cultural validation of Chinese version	YANG, Y., YAO, M., YANG, Y., YE, Q. & LIN, T. 2021. Reliability and Validity of the Chinese Nine-Item Basic Psychological Need Satisfaction Scale Based on Self-Determination Theory With Older Adults. Frontiers in Psychology, 12.
BPNS	Basic Psychological Needs Scale - South Africa	Cromhout et al. (2022)	0	1		Cross-cultural validation	CROMHOUT, A., SCHUTTE, L. & WISSING, M. P. 2022. Factor structure and measurement invariance of the Basic Psychological Needs Scale in three South African samples: A bifactor exploratory structural equation modelling approach. Psychological Reports, 125, 2760-2787.
BMPN	Balanced Measure of Psychological Needs Scale	Sheldon and Gunz (2009)	225	230	18	Improvement of BPNS	SHELDON, K. M. & GUNZ, A. 2009. Psychological Needs as Basic Motives, Not Just Experiential Requirements. Journal of Personality, 77, 1467-1492.
BMPN	Balanced Measure of Psychological Needs Scale	Sheldon and Hilpert (2012)	278	287	18	Cross-cultural validation	SHELDON, K. M. & HILPERT, J. C. 2012. The balanced measure of psychological needs (BMPN) scale: An alternative domain general measure of need satisfaction. Motivation and Emotion, 36, 439-451.
BMPN	Balanced Measure of Psychological Needs Scale - Germany	Neubauer and Voss (2016)	31	29		Cross-cultural validation	NEUBAUER, A. B. & VOSS, A. 2016. Validation and revision of a German version of the balanced measure of psychological needs scale. Journal of Individual Differences, 37, 56-72.
BMPN	Balanced Measure of Psychological Needs Scale - Portugal	Cordeiro et al. (2016b)	53	52		Cross-cultural validation	CORDEIRO, P., PAIXÃO, P., LENS, W., LACANTE, M. & SHELDON, K. 2016a. Factor structure and dimensionality of the balanced measure of psychological needs among Portuguese high school students. Relations to well-being and ill-being. Learning and Individual Differences, 47, 51-60.
BMPN	Balanced Measure of Psychological Needs Scale - Spain and Portugal	Galiana et al. (2016)	6	6	18 → 9	Cross-cultural validation of Portuguese and Spanish versions	GALIANA, L., GUTIÉRREZ, M., TOMÁS, J. M. & SANCHO, P. 2016. Validation of the balanced measure of psychological needs (BMPN) in Spanish and Portuguese: Method effects associated to negatively worded items. Behavioral Psychology/ Psicologia Conductual, 24, 73-91.
BMPN	Balanced Measure of Psychological Needs Scale - Turkey	Kardaş and Yalcin (2018)	5	N/A		Adaptation to Turkish culture	KARDAŞ, F. & YALCIN, I. 2018. An adaptation study of the Balanced Measure of Psychological Needs (BMPN) scale to Turkish culture. Çukurova University Faculty of Education Journal, 47.
BMPN	Balanced Measure of Psychological Needs Scale - Iran	Sharif Nia et al. (2021)	1	1	18 → 17	Added factor, cross-cultural validation	SHARIF NIA, H., RAHMATPOUR, P., KHOSHNAVAY FOMANI, F., ARSLAN, G., KAVEH, O., PAHLEVAN SHARIF, S. & KAUR, H. 2021. Psychometric evaluation of Persian version of the balanced measure of psychological needs scale among university students. Nursing Open, 8, 2784-2793.
/	Basic psychological needs in musical activity - Spanish	Arribas-Galarraga et al. (2023)	0	0		Translation to Spanish, adaptation to musical activity, validation	ARRIBAS-GALARRAGA, S., MORENO BONET, L., CECCHINI, J. A. & LUIS-DE COS, I. 2023. Scale of basic psychological needs to musical activity: Measuring basic psychological needs in musical activity. Psychology of Music, 51, 51-68.
LCQ	Learning Climate Questionnaire	Williams (1991)	1	N/A			WILLIAMS, G. C. 1991. Self-determination and attrition from a weight loss program. MSc Master's thesis, University of Rochester.
LCQ	Learning Climate Questionnaire	Williams and Deci (1996)	867	928	15	Revalidation	WILLIAMS, G. C. & DECI, E. L. 1996. Internalization of biopsychosocial values by medical students: a test of self-determination theory. J Pers Soc Psychol, 70, 767-79.
LCQ	Learning Climate Questionnaire	Standage et al. (2005)	588	622	15 → 24	Revalidation	STANDAGE, M., DUDA, J. L. & NTOUMANIS, N. 2005. A test of self-determination theory in school physical education. Br J Educ Psychol, 75, 411-33.
LCQ	Learning Climate Questionnaire	Bean et al. (2020)	8	9	24 → 15	Revalidation	BEAN, C., ROCCHI, M. & FORNERIS, T. 2020. Using the Learning Climate Questionnaire to Assess Basic Psychological Needs Support in Youth Sport. Journal of Applied Sport Psychology, 32, 585-606.
LCQ	Learning Climate Questionnaire	Monacis et al. (2023)	0	0		Translation to Italian, validation	MONACIS, D., SULLA, F., PECONIO, G. & LIMONE, P. 2023. Measuring autonomy support in special needs teachers from a self-determination theory perspective: validation of the Italian version of the learning climate questionnaire. Frontiers in Psychology, 14.
AFS Scales	Activity-Feeling States Scales	Reeve and Sickenius (1994)	80	N/A	12		REEVE, J. & SICKENIUS, B. 1994. Development and validation of a brief measure of the three psychological needs underlying intrinsic motivation: The Afs scales. Educational and Psychological Measurement, 54, 506-515.
/	"Sheldon scale"	Sheldon et al. (2001)	819	1069	30		SHELDON, K. M., ELLIOT, A. J., KIM, Y. & KASSER, T. 2001. What is satisfying about satisfying events? Testing 10 candidate psychological needs. Journal of Personality and Social Psychology, 80, 325.
BPNES	Basic Psychological Needs in Exercise Scale	Vlachopoulos and Michailidou (2006)	391	405	12		VLACHOPOULOS, S. P. & MICHAILIDOU, S. 2006. Development and initial validation of a measure of autonomy, competence, and relatedness in exercise: The Basic Psychological Needs in Exercise Scale. Measurement in Physical Education and Exercise Science, 10, 179-201.
BPNES	Basic Psychological Needs in Exercise Scale - gender invariance	Vlachopoulos (2008)	41	48		Gender invariance	VLACHOPOULOS, S. P. 2008. The basic psychological needs in exercise scale: Measurement invariance over gender. Structural Equation Modeling, 15, 114-135.
BPNES	Basic Psychological Needs in Exercise Scale - cross-cultural validity	Vlachopoulos et al. (2010)	48	45	12 → 11	Modified item description, cross-cultural validation	VLACHOPOULOS, S. P., NTOUMANIS, N. & SMITH, A. L. 2010. The basic psychological needs in exercise scale: Translation and evidence for cross-cultural validity. International Journal of Sport and Exercise Psychology, 8, 394-412.
BPN-PE	Basic Psychological Needs in Physical Education Scale	Vlachopoulos et al. (2011)	52	59		Exercise to PE	VLACHOPOULOS, S. P., KATARTZI, E. S. & KONTOU, M. G. 2011. The basic psychological needs in physical education scale. Journal of Teaching in Physical Education, 30, 263-280.
BPNES	Basic Psychological Needs in Exercise Scale - Spain	Moreno-Murcia et al. (2012)	6	13		Cross-cultural validation	MORENO-MURCIA, J. A., MARTÍNEZ-GALINDO, C., MORENO-PÉREZ, V., MARCOS, P. J. & BORGES, F. 2012. Confirmation of the Basic Psychological Needs in Exercise Scale (BPNES) with a sample of people who do healthy exercise. Journal of Sports Science and Medicine, 11, 141-146.
BPNESp	Basic Psychological Needs in Exercise Scale - Portugal	Peres Moutão et al. (2012)	22	28		Cross-cultural validation	PERES MOUTÃO, J. M. R., SERRA, L. F. C., ALVES, J. A. M., LEITÃO, J. C. & VLACHOPOULOS, S. P. 2012. Validation of the Basic Psychological Needs in Exercise Scale in a Portuguese sample. Spanish Journal of Psychology, 15, 399-409.
BPNES	Basic Psychological Needs in Exercise Scale - cross-cultural validity	Vlachopoulos et al. (2013)	47	51		Cross-cultural validation	VLACHOPOULOS, S. P., ASCI, F. H., CID, L., ERSOZ, G., GONZÁLEZ-CUTRE, D., MORENO-MURCIA, J. A. & MOUTÃO, J. 2013. Cross-cultural invariance of the basic psychological needs in exercise scale and need satisfaction latent mean differences among Greek, Spanish, Portuguese and Turkish samples. Psychology of Sport and Exercise, 14, 622-631.
BPNES	Basic Psychological Needs in Exercise Scale - China	Dong Liu et al. (2013)	9	9	12 → 11	Cross-cultural validation	DONG LIU, J., CHUNG, P. K. & DUAN, Y. 2013. Validity and reliability of the Chinese translation of basic psychological needs in exercise scale. European Journal of Psychological Assessment, 29, 51-57.
BPNESp	Basic Psychological Needs in Exercise Scale - Sports - Portugal	Monteiro et al. (2016)	N/A	14		Exercise to Professional Sport	MONTEIRO, D., MARINHO, D. A., MOUTÃO, J., COUTO, N., ANTUNES, R. & CID, L. 2016. Adaptation and validation of the Portuguese version of Basic Psychological Needs Exercise Scale (BPNESp) to the sport domain and invariance across football and swimming. Motricidade, 12, 51-61.
BPNQ-PE	Basic Psychological Needs Questionnaire in Physical Education - Portugal, Brazil	Cid et al. (2016)	7	12		Cross-cultural validation	CID, L., LETTNIN, C., STOBÄUS, C., MONTEIRO, D., DAVOGLIO, T. & MOUTÃO, J. 2016. Cross-Cultural Validation of the Basic Psychological Needs in Physical Education Scale between Portugal and Brazil Samples. Spanish Journal of Psychology, 19.
BPNES	Basic Psychological Needs in Exercise Scale - physical education	da Costa et al. (2017)	N/A	6		Exercise to PE	DA COSTA, L. C. A., MAROCO, J. & VIEIRA, L. F. 2017. Validation of the basic psychological needs in exercise scale (BPNES). Journal of Physical Education (Maringa), 28.
BPNS, BPN-PE	Basic Psychological Needs Support Questionnaire, Basic Psychological Needs in Physical Education Scale	Sánchez-Oliva et al. (2018)	2	3		Cross-cultural validation	SÁNCHEZ-OLIVA, D., KINNAFICK, F. E., SMITH, N. & STENLING, A. 2018. Assessing perceived need support and need satisfaction in physical education: adaptation and validation with English students. Measurement in Physical Education and Exercise Science, 22, 332-342.
BPNS-ACS	Basic Psychological Need Satisfaction in Active Commuting to and from School Scale - Spain	Burgueño et al. (2020)	19	20		PE to Commuting	BURGUEÑO, R., GONZÁLEZ-CUTRE, D., SEVIL-SERRANO, J., HERRADOR-COLMENERO, M., SEGURA-DÍAZ, J. M., MEDINA-CASAUBÓN, J. & CHILLON, P. 2020. Validation of the Basic Psychological Need Satisfaction in Active Commuting to and from School (BPNS-ACS) Scale in Spanish young people. Journal of Transport and Health, 16.
BPNS-PE Spanish	[Scale name only specified in Spanish]	Trigueros et al. (2020)	3	4		Validation of Spanish version	TRIGUEROS, R., ÁLVAREZ, J. F., CANGAS, A. J., AGUILAR-PARRA, J. M., MÉNDEZ-AGUADO, C., ROCAMORA, P. & LÓPEZ-LIRIA, R. 2020. Validation of the scale of basic psychological needs towards physical exercise, with the inclusion of novelty. International Journal of Environmental Research and Public Health, 17.
BPNS-ACS	Basic Psychological Need Satisfaction in Active Commuting to and from School Scale - Portugal	Marques et al. (2021)	4	4		Cross-cultural validation	MARQUES, A., SANTOS, T., GOUVEIA, É. R., DEMETRIOU, Y., SCHÖNBACH, D. M. I., FERRARI, G., KLESZCZEWSKA, D., DZIELSKA, A. & PERALTA, M. 2021. Translation and validation of the basic psychological need satisfaction in active commuting to and from school (BPNS-ACS) scale in young portuguese students. International Journal of Environmental Research and Public Health, 18.
BPNS-ACS	Basic Psychological Need Satisfaction in Active Commuting to and from School Scale - Poland	Dzielska et al. (2021)	N/A	1		Cross-cultural validation	DZIELSKA, A., MICHALSKA, A., KLESZCZEWSKA, D., SCHÖNBACH, D. M. I., MARQUES, A., PERALTA, M. & DEMETRIOU, Y. 2021. Translation, cultural adaptation and validation of the basic psychological needs satisfaction in active commuting to and from school (BPNS-ACS) scale in Polish students. Journal of Mother and Child, 25, 228-235.
BPNES	Basic Psychological Needs in Exercise Scale	Rodrigues et al. (2021)	2	2		Revalidation, contextual invariance	RODRIGUES, F., CID, L., TEIXEIRA, D. & MONTEIRO, D. 2021. Re-Applying the Basic Psychological Needs in Exercise Scale to Various Portuguese Exercise Groups: An Analysis of Bifactor Models and Contextual Invariance. Perceptual and Motor Skills, 128, 1660-1683.
BPNFS-ACS	Basic Psychological Need Frustration Scale in Active Commuting to and from School - Spain	Burgueño et al. (2022)	1	1		Translation to Spanish, adaptation to active commuting, validation	BURGUEÑO, R., CHILLÓN, P., HERRADOR-COLMENERO, M., VILLA-GONZÁLEZ, E., MARTÍNEZ-ROSALES, E., ALCARAZ-IBÁÑEZ, M. & SEVIL-SERRANO, J. 2022. Basic psychological need frustration scale: Adaptation and validation to active commuting to school in Spanish children and adolescents. Transportation Research Part F: Traffic Psychology and Behaviour, 91, 346-356.
BPN-CS	Basic Psychological Needs in the Classroom Scale - Spanish	Conesa and Duñabeitia (2021)	2	5	17	Translation and adaptation of BPNES & NNSFS, validation for classroom contexts	CONESA, P. J. & DUÑABEITIA, J. A. 2021. The basic psychological needs in the classroom scale (Bpn-cs). Behavioral Sciences, 11.
PNSE	Psychological Need Satisfaction in Exercise Scale	Wilson et al. (2006)	267	276	18		WILSON, P. M., ROGERS, W. T., RODGERS, W. M. & WILD, T. C. 2006. The Psychological Need Satisfaction in Exercise Scale. Journal of Sport and Exercise Psychology, 28, 231-251.
PNSE-PA	Psychological Need Satisfaction in Exercise Scale - Physical Activity	Gunnell et al. (2012)	17	24		Exercise to physical activity	GUNNELL, K. E., WILSON, P. M., ZUMBO, B. D., MACK, D. E. & CROCKER, P. R. E. 2012. Assessing psychological need satisfaction in exercise contexts: Issues of score invariance, item modification, and context. Measurement in Physical Education and Exercise Science, 16, 219-236.
PNSEG	Psychological Need Satisfaction in Exercise Scale - Germany	Rackow et al. (2013)	14	15	18 → 30 → 19	Added items from BPNES, cross-cultural validation	RACKOW, P., SCHOLZ, U. & HORNUNG, R. 2013. The German psychological need satisfaction in exercise scale: Validation of a measure of need satisfaction in exercise. Swiss Journal of Psychology, 72, 137-148.
PNSE-M	Malay version of Psychological Need Satisfaction in Exercise	Sabo et al. (2022)	1	1		Translation to Malay, validation, invariance across genders	SABO, A., KUEH, Y. C., MUSA, R. M., LU, F. J. H. & KUAN, G. 2022. Factorial validity and measurement invariance of the psychological need satisfaction in exercise scale across gender. PLoS ONE, 17.
PNSE-digital	Psychological Need Satisfaction in Exercise Scale – digital version	Pérez-Romero et al. (2022)	1	0		Validation of digital version, invariance across genders and individual vs. team sports	PÉREZ-ROMERO, N., REIGAL, R. E., FRANQUELO, M. A., MONTEIRO, D., CASTILLO, I., HERNÁNDEZ-MENDO, A. & MORALES-SÁNCHEZ, V. 2022. Testing Psychometric Properties and Measurement Invariance of Basic Psychological Needs in the Digital Version of the Sport Scale. Sustainability (Switzerland), 14.
W-BNS	Work-related Basic Need Satisfaction Scale	Van den Broeck et al. (2010)	629	689	16		VAN DEN BROECK, A., VANSTEENKISTE, M., DE WITTE, H., SOENENS, B. & LENS, W. 2010. Capturing autonomy, competence, and relatedness at work: Construction and initial validation of the Work-Related Basic Need Satisfaction Scale. Journal of Occupational and Organizational Psychology, 83, 981-1002.
W-BNS	Work-Related Basic Need Satisfaction Scale - Italy	Colledani et al. (2018)	12	15		Cross-cultural validation	COLLEDANI, D., CAPOZZA, D., FALVO, R. & DI BERNARDO, G. A. 2018. The work-related basic need satisfaction scale: An Italian validation. Frontiers in Psychology, 9.
PNTS	Psychological Need Thwarting Scale	Bartholomew et al. (2011)	455	474	12		BARTHOLOMEW, K. J., NTOUMANIS, N., RYAN, R. M. & THØGERSEN-NTOUMANI, C. 2011. Psychological need thwarting in the sport context: Assessing the darker side of athletic experience. Journal of Sport and Exercise Psychology, 33, 75-102.
PNTS	Psychological Need Thwarting Scale - France	Martinent et al. (2015)	37	37	12 → 11	Cross-cultural validation	MARTINENT, G., GUILLET-DESCAS, E. & MOIRET, S. 2015. Reliability and validity evidence for the French Psychological Need Thwarting Scale (PNTS) scores: Significance of a distinction between thwarting and satisfaction of basic psychological needs. Psychology of Sport and Exercise, 20, 29-39.
PNTSPE	Psychological Needs Thwarting Scale in Physical Education - China	Liu and Chung (2015)	14	16	12 → 9	Sport to PE	LIU, J. D. & CHUNG, P. 2015. Development and initial validation of the Chinese version of psychological needs thwarting scale in physical education. Journal of Teaching in Physical Education, 34, 402-423.
S-PNTS	Psychological Need Thwarting Scale - Physical Education - Spain	Cuevas et al. (2015)	36	35		Sport to PE	CUEVAS, R., SÁNCHEZ-OLIVA, D., BARTHOLOMEW, K. J., NTOUMANIS, N. & GARCÍA-CALVO, T. 2015. Adaptation and Validation of the Psychological Need Thwarting Scale in Spanish Physical Education Teachers. Spanish Journal of Psychology, 18, 1-9.
BPNFS-PE	Psychological Need Thwarting Scale - Physical Education - Spain	Burgueño et al. (2019)	5	4	12 → 11	Sport to PE	BURGUEÑO, R., SÁNCHEZ-GALLARDO, I., MACARRO-MORENO, J., LIROLA, M. J. & MEDINA-CASAUBÓN, J. 2019. Examining Maladaptive Functioning in Physical Education: A Psychometric Analysis of the Psychological Need Thwarting Scale Among Spanish Secondary Students. Perceptual and Motor Skills, 126, 1158-1177.
CPNTT	Chinese Psychological Need Thwarting of Teachers	Chen et al. (2020)	4	4	12 → 11	Sport to Work	CHEN, L., GAMBLE, J. H., CHEN, I. H., LEE, Z. H. & FU, Q. L. 2020. Psychometric properties and measurement invariance for a chinese version of a psychological need thwarting scale for teachers. International Journal of Environmental Research and Public Health, 17.
PNFS-OA	Psychological Need Frustration Scale for Older Adults - France	Vanhove-Meriaux et al. (2020)	10	10		Sport to General	VANHOVE-MERIAUX, C., MARTINENT, G. & FERRAND, C. 2020. Adaptation and Validation of the French Psychological Need Frustration Scale for Older Adults. Ageing International, 45, 99-117.
/	Basic Psychological Need Satisfaction and Frustration Scale - Coaches	Pulido et al. (2022)	1	1		Merged BPNES & PNTS, modified item description	PULIDO, J. J., LÓPEZ-GAJARDO, M. A., DÍAZ-GARCÍA, J., TAPIA, M. Á. & LEO, F. M. 2022. Assessing coaches’ basic psychological need satisfaction and need frustration: preliminary validation from a multidimensional approach. International Journal of Sports Science and Coaching, 17, 254-263.
AS-PNTS	Adolescent Student Psychological Need Thwarting Scale - US	Adigun (2023)	0	0	12 → 16	Adaptation to adolescent classroom relational experiences, validation	ADIGUN, O. B. 2023. Conceptualization and measurement of adolescent students’ psychological need thwarting based on the student–teacher relationship. Learning Environments Research.
BNSSS	Basic Needs Satisfaction in Sport Scale	Ng et al. (2011)	138	143	20		NG, J. Y. Y., LONSDALE, C. & HODGE, K. 2011. The Basic Needs Satisfaction in Sport Scale (BNSSS): Instrument development and initial validity evidence. Psychology of Sport and Exercise, 12, 257-264.
BNSSS	Basic Needs Satisfaction in Sport Scale - Spain	de Francisco et al. (2018)	9	9		Cross-cultural validation	DE FRANCISCO, C., PARRA, F. J., ARCE, C. & VÍLCHEZ, M. D. P. 2018. Preliminary empirical validation of the "basic needs satisfaction in sport scale" with a sample of Spanish athletes. Frontiers in Psychology, 9.
BNSSS	Basic Needs Satisfaction in Sport Scale - Mexico	Pineda-Espejel et al. (2019)	5	6		Cross-cultural validation and gender invariance	PINEDA-ESPEJEL, H. A., LÓPEZ GASPAR, I., GUIMARAES, A. C., MARTÍNEZ ZAVALA, S., MORQUECHO-SÁNCHEZ, R., MORALES-SÁNCHEZ, V. & DANTAS, E. H. 2019. Psychometric Properties of a Spanish Version of the Basic Needs Satisfaction in Sports Scale. Frontiers in Psychology, 10.
BNSSS	Basic Needs Satisfaction in Sport Scale - Spain	de Francisco et al. (2020)	3	3		Team to individual sports	DE FRANCISCO, C., PARRA-PLAZA, F. J. & VÍLCHEZ, P. M. 2020. Basic psychological needs in Spanish athletes: Validation of the “basic needs satisfaction in sport scale”. Apunts. Educacion Fisica y Deportes, 11-20.
BNSS	Basic-Needs-Satisfaction Scale	Saeednia (2011)	7	6	68		SAEEDNIA, Y. 2011. Generating a scale measuring hierarchy of basic needs. Procedia - Social and Behavioral Sciences, 15, 3084-3094.
BPNWS	Basic Psychological Needs at Work Scale	Brien et al. (2012)	76	74	12		BRIEN, M., FOREST, J., MAGEAU, G. A., BOUDRIAS, J. S., DESRUMAUX, P., BRUNET, L. & MORIN, E. M. 2012. The Basic Psychological Needs at Work Scale: Measurement invariance between Canada and France. Applied Psychology: Health and Well-Being, 4, 167-87.
BPNWS	Basic Psychological Needs at Work Scale	Sánchez-Oliva et al. (2017)	67	67		Cross-cultural validation	SÁNCHEZ-OLIVA, D., MORIN, A. J. S., TEIXEIRA, P. J., CARRAÇA, E. V., PALMEIRA, A. L. & SILVA, M. N. 2017. A bifactor exploratory structural equation modeling representation of the structure of the basic psychological needs at work scale. Journal of Vocational Behavior, 98, 173-187.
BPNWS-Sp	Basic Psychological Needs at Work Scale - Spain	Abós Catalán et al. (2018)	15	15		Cross-cultural validation	ABÓS CATALÁN, Á., SEVIL SERRANO, J., JULIÁN CLEMENTE, J. A., MARTÍN-ALBO LUCAS, J. & GARCÍA-GONZÁLEZ, L. 2018. Spanish validation of the Basic Psychological Needs at Work Scale: A measure to predict teachers’ well-being in the workplace. International Journal for Educational and Vocational Guidance, 18, 127-148.
PNSSPE	Psychological Needs Satisfaction Scale in Physical Education	Liu and Chung (2014)	14	16	10		LIU, J. D. & CHUNG, P. K. 2014. Development and initial validation of the Psychological Needs Satisfaction Scale in Physical Education. Measurement in Physical Education and Exercise Science, 18, 101-122.
ASBPNSS	Adolescent Students' Basic Psychological Needs at School Scale	Tian et al. (2014)	48	51	15		TIAN, L., HAN, M. & HUEBNER, E. S. 2014. Preliminary development of the adolescent students' basic psychological needs at school scale. Journal of Adolescence, 37, 257-67.
ASBPNSS	Adolescent Students' Basic Psychological Needs at School Scale	Inman et al. (2023)	0	0		Translation and adaptation to Portuguese, validation	INMAN, R. A., COSTA, P. J. C. & MOREIRA, P. A. S. 2023. Psychometric Properties of the Portuguese Adolescent Students’ Basic Psychological Needs at School Scale (ASBPNSS) and Evidence of Differential Associations With Indicators of Subjective Wellbeing. Journal of Psychoeducational Assessment, 41, 100-119.
BPNSFS	Basic Psychological Need satisfaction and Frustration Scale	Chen et al. (2015)	1038	1114	24		CHEN, B., VANSTEENKISTE, M., BEYERS, W., BOONE, L., DECI, E. L., VAN DER KAAP-DEEDER, J., DURIEZ, B., LENS, W., MATOS, L., MOURATIDIS, A., RYAN, R. M., SHELDON, K. M., SOENENS, B., VAN PETEGEM, S. & VERSTUYF, J. 2015. Basic psychological need satisfaction, need frustration, and need strength across four cultures. Motivation and Emotion, 39, 216-236.
BPNSFS	Basic Psychological Need satisfaction and Frustration Scale - Portugal	Cordeiro et al. (2016a)	61	64		Cross-cultural validation	CORDEIRO, P., PAIXÃO, P., LENS, W., LACANTE, M. & LUYCKX, K. 2016b. The Portuguese validation of the Basic Psychological Need satisfaction and Frustration Scale: Concurrent and longitudinal relations to well-being and ill-being. Psychologica Belgica, 56, 193-209.
BPNSFS	Basic Psychological Need Satisfaction and Frustration Scale - Italy	Costa et al. (2018)	43	47		Cross-cultural validation	COSTA, S., INGOGLIA, S., INGUGLIA, C., LIGA, F., COCO, A. L. & LARCAN, R. 2018. Psychometric evaluation of the basic psychological need satisfaction and frustration scale (BPNSFS) in Italy. Measurement and Evaluation in Counseling and Development, 51, 193-206.
BPNSFS	Basic Psychological Need Satisfaction and Frustration Scale - Mental Health - Germany	Heissel et al. (2018)	44	N/A		General to Mental Health, cross-cultural validation	HEISSEL, A., PIETREK, A., FLUNGER, B., FYDRICH, T., RAPP, M. A., HEINZEL, S. & VANSTEENKISTE, M. 2018. The Validation of the German Basic Psychological Need Satisfaction and Frustration Scale in the Context of Mental Health. 25, 119-132.
BPNSFS	Basic Psychological Need Satisfaction and Frustration Scale - Chile	Del Valle et al. (2018)	9	N/A		Cross-cultural validation	DEL VALLE, M., MATOS, L., DÍAZ, A., PÉREZ, M. V. & VERGARA, J. 2018. Psychometric Properties of the Psychological Needs Satisfaction Frustration Scale (BPNFS) in Chilean University Students. Journal of Educational Psychology-Propositos y Representaciones, 6, 327-350.
BPNSFS	Portuguese version of the Basic Psychological Need Satisfaction and Frustration Scale	Rodrigues et al. (2019b)	N/A	10		General to PE, modified item description	RODRIGUES, F., NEIVA, H. P., MARINHO, D. A., MENDES, P., TEIXEIRA, D. S., CID, L. & MONTEIRO, D. 2019a. Assessing Need satisfaction and frustration in Portuguese exercise instructors: Scale validity, reliabity and invariance between gender. Cuadernos de Psicologia del Deporte, 19, 233-240.
BPNSFS-ID	Basic Psychological Need Satisfaction and Frustration Scale - Intellectual Disability	Frielink et al. (2019)	21	22		General to Intellectual Disability, modified item description	FRIELINK, N., SCHUENGEL, C. & EMBREGTS, P. J. C. M. 2019. Psychometric Properties of the Basic Psychological Need Satisfaction and Frustration Scale - Intellectual Disability (BPNSFS-ID). European Journal of Psychological Assessment, 35, 37-45.
BPNSFS-E	Basic Psychological Need Satisfaction and Frustration Scale in Exercise - Portugal	Rodrigues et al. (2019a)	25	31		General to Exercise	RODRIGUES, F., HAIR, J. F., NEIVA, H. P., TEIXEIRA, D. S., CID, L. & MONTEIRO, D. 2019b. The Basic Psychological Need Satisfaction and Frustration Scale in Exercise (BPNSFS-E): Validity, Reliability, and Gender Invariance in Portuguese Exercisers. Perceptual and Motor Skills, 126, 949-972.
BPNSFS-A	Basic Psychological Need Satisfaction and Frustration Scale - Adolescents - Vietnam	Phuoc (2020)	N/A	3		Cross-cultural validation	PHUOC, C. T. N. 2020. Basic psychological need satisfaction and frustration scale-adolescents (The bpnsfs-a): Validity in the vietnamese context. Asia-Pacific Social Science Review, 20, 76-88.
BPNSFS	Basic Psychological Need Satisfaction and Frustration Scale - Italy	Liga et al. (2020)	28	29		Cross-cultural validation	LIGA, F., INGOGLIA, S., CUZZOCREA, F., INGUGLIA, C., COSTA, S., LO COCO, A. & LARCAN, R. 2020. The Basic Psychological Need Satisfaction and Frustration Scale: Construct and Predictive Validity in the Italian Context. Journal of Personality Assessment, 102, 102-112.
BPNSFS	Basic Psychological Need Satisfaction and Frustration Scale - Poland	Kuźma et al. (2020)	8	9		Cross-cultural validation	KUŹMA, B., SZULAWSKI, M., VANSTEENKISTE, M. & CANTARERO, K. 2020. Polish Adaptation of the Basic Psychological Need Satisfaction and Frustration Scale. Frontiers in Psychology, 10.
BPNSFS	Basic Psychological Need Satisfaction and Frustration Scale - Spain	Cardella et al. (2020)	4	5		Validation and measurement invariance of Spanish BPNSF	CARDELLA, G. M., HERNÁNDEZ-SÁNCHEZ, B. R. & SÁNCHEZ-GARCÍA, J. C. 2020. Basic psychological needs as a motivational competence: Examining validity and measurement invariance of Spanish BPNSF scale. 12, 5422.
BPNSFS	Basic Psychological Need Satisfaction and Frustration Scale in Physical Education - Mexico	Zamarripa et al. (2020)	14	12		General to PE	ZAMARRIPA, J., RODRÍGUEZ-MEDELLÍN, R., PÉREZ-GARCIA, J. A., OTERO-SABORIDO, F. & DELGADO, M. 2020. Mexican Basic Psychological Need Satisfaction and Frustration Scale in Physical Education. Frontiers in Psychology, 11.
GBPNS-PE	Basic Psychological Need Satisfaction and Frustration Scale - Germany	Sturm et al. (2020)	3	3	24 → 12 → 11	General to PE	STURM, D. J., BACHNER, J., HAUG, S. & DEMETRIOU, Y. 2020. The German basic psychological needs satisfaction in physical education scale: Adaption and multilevel validation in a sample of sixth-grade girls. International Journal of Environmental Research and Public Health, 17.
BPNSFS	Basic Psychological Need Satisfaction and Frustration at Work Scale - Norway	Olafsen et al. (2021)	10	10		General to Work	OLAFSEN, A. H., HALVARI, H. & FRØLUND, C. W. 2021. The Basic Psychological Need Satisfaction and Need Frustration at Work Scale: A Validation Study. Frontiers in Psychology, 12.
BPNSFS	Basic Psychological Needs Satisfaction and Frustration Scale at Work - Poland	Szulawski et al. (2021)	3	3		Cross-cultural validation	SZULAWSKI, M., BAKA, Ł., PRUSIK, M. & OLAFSEN, A. H. 2021. The basic psychological needs satisfaction and frustration scale at work: A validation in the Polish language. PLoS ONE, 16.
BPNSFS-A	Basic Psychological Need Satisfaction and Frustration Scale - Adolescents - Indonesia	Abidin et al. (2021)	N/A	3		Cross-cultural validation	ABIDIN, F. A., JOEFIANI, P., KOESMA, R. E., YUDIANA, W. & SIREGAR, J. R. 2021. The Basic Psychological Need Satisfaction And Frustration Scale: Validation In Indonesian Adolescents. Journal of Legal, Ethical and Regulatory Issues, 24, 1-8.
BPNSFS	Basic Psychological Need Satisfaction and Frustration Scale - Arabia	Zayed et al. (2021)	6	6		Cross-cultural validation and gender invariance	ZAYED, K. N., OMARA, E. N., AL-RAWAHI, N. Y., AL-SHAMLI, A. K., AL-ATTIYAH, A. K., AL-HARAMLEH, A. A., AZAB, M. S., AL-KHASAWNEH, G. M. & HASSAN, M. A. 2021. Psychometric properties of the Arabic version of the Basic Psychological Needs Satisfaction-Frustration Scale (BPNSFS). BMC Psychology, 9.
BPNSFS	Basic Psychological Need Satisfaction and Frustration Scale - Poland	Tabi et al. (2021)	0	0		Cross-cultural validation	TABI, K., POPRAWA, R. W., BARASKI, M. & DWORZASKA, J. 2021. The Basic Psychological Need Satisfaction and Frustration Scale. Adaptation and associations with well-being and mental health disorders in a Polish sample. Current Issues in Personality Psychology, 9, 267.
BPNSFS-A	Basic Psychological Need Satisfaction and Frustration Scale - Adolescents - Serbia	Šakan (2022)	8	7		Cross-cultural validation	ŠAKAN, D. 2022. Validation of the Basic Psychological Need Satisfaction and Frustration Scale (BPNSFS) on adolescents in Serbia. Current Psychology, 41, 2227-2240.
BPNSFS	Basic Psychological Need Satisfaction and Frustration Scale - Norway	van der Kaap-Deeder et al. (2022)	1	1		Translation to Norwegian, validation, measurement invariance across genders and socio-economic status, predictive validity	VAN DER KAAP-DEEDER, J., SANCHEZ, A., JOHANNESSEN, M. R. A., STENSENG, F., SAKSVIK-LEHOUILLIER, I. & HEISSEL, A. 2022. The validation of the Norwegian Basic Psychological Need Satisfaction and Frustration Scale: A stratified sampling procedure. Frontiers in Psychology, 13.
BPNSFS-short	Basic Psychological Need Satisfaction and Frustration Scale - Short	Heissel et al. (2023)	0	0	24 → 12	Validation for depression, invariance across severities of depression	HEISSEL, A., SANCHEZ, A., PIETREK, A., BERGAU, T., STIELOW, C., RAPP, M. A. & VAN DER KAAP-DEEDER, J. 2023. Validating the German Short Basic Psychological Need Satisfaction and Frustration Scale in Individuals with Depression. Healthcare (Switzerland), 11.
BPNSFS	Basic Psychological Need Satisfaction and Frustration Scale - Short	Murphy et al. (2023)	2	1		Revalidation	MURPHY, B. A., WATTS, A. L., BAKER, Z. G., DON, B. P., JOLINK, T. A. & ALGOE, S. B. 2023. The Basic Psychological Need Satisfaction and Frustration Scales probably do not validly measure need frustration. Psychological Assessment, 35, 127-139.
NSFS	Need Satisfaction and Frustration Scale	Longo et al. (2016)	73	76	18		LONGO, Y., GUNZ, A., CURTIS, G. J. & FARSIDES, T. 2016. Measuring need satisfaction and frustration in educational and work contexts: The Need Satisfaction and Frustration Scale (NSFS). Journal of Happiness Studies, 17, 295-317.
NSFS	Need Satisfaction and Frustration Scale - Romania	Alexe et al. (2022)	4	4		Work & Education to Sport	ALEXE, D. I., ABALASEI, B. A., MARES, G., RATA, B. C., ICONOMESCU, T. M., MITRACHE, G. & BURGUEÑO, R. 2022. Psychometric Assessment of the Need Satisfaction and Frustration Scale with Professional Romanian Athletes. International Journal of Environmental Research and Public Health, 19.
NSFS	Need Satisfaction and Frustration Scale	Holmquist et al. (2022)	0	0		Translation to Swedish, validation	HOLMQUIST, S., INZUNZA, M., GHAZINOUR, M. & JONSSON, B. 2022. Assessing autonomy, relatedness, and competence in higher education–the Swedish need satisfaction and frustration scale. Education Inquiry.
NSFS	Need Satisfaction and Frustration Scale	Nunes et al. (2023)	0	0		Validation for Brazilian gig work context	NUNES, P. M., CAROZZO-TODARO, M. E. & PROENCA, T. 2023. Need satisfaction and frustration scale (NSFS): adaptation and validation for Brazilian gig work context. Management Research, 21, 145-166.
APNSEQ	Adolescent Psychological Need Support in Exercise Questionnaire	Emm-Collison et al. (2016)	14	13	9		EMM-COLLISON, L. G., STANDAGE, M. & GILLISON, F. B. 2016. Development and Validation of the Adolescent Psychological Need Support in Exercise Questionnaire. Journal of Sport and Exercise Psychology, 38, 505-520.
NNSS	Novelty Need Satisfaction Scale	Gonzalez-Cutre et al. (2016)	111	130	6		GONZALEZ-CUTRE, D., SICILIA, A., SIERRA, A. C., FERRIZ, R. & HAGGER, M. S. 2016. Understanding the need for novelty from the perspective of self-determination theory. Personality and Individual Differences, 102, 159-169.
SPN-PE	Basic Psychological Needs in Physical Education Scale	Trigueros et al. (2019)	7	15	12 → 18	Added ‘novelty’ factor to Spanish version	TRIGUEROS, R., MÍNGUEZ, L. A., GONZÁLEZ-BERNAL, J. J., AGUILAR-PARRA, J. M., PADILLA, D. & ÁLVAREZ, J. F. 2019. Validation of the Satisfaction Scale of Basic Psychological Needs in Physical Education with the incorporation of the novelty in the Spanish context. 11, 6250.
NSTSSPE	Need-Supportive Teaching Style Scale in Physical Education	Liu and Chung (2017)	1	1	15		LIU, J. D. & CHUNG, P. K. 2017. Factor Structure and Measurement Invariance of the Need-Supportive Teaching Style Scale for Physical Education. Perceptual and Motor Skills, 124, 864-879.
IBQ	Interpersonal Behaviours Questionnaire	Rocchi et al. (2017)	90	98	24		ROCCHI, M., PELLETIER, L., CHEUNG, S., BAXTER, D. & BEAUDRY, S. 2017. Assessing need-supportive and need-thwarting interpersonal behaviours: The Interpersonal Behaviours Questionnaire (IBQ). Personality and Individual Differences, 104, 423-433.
IBQ	Interpersonal Behaviours Questionnaire	Tóth-Király et al. (2022)	21	18		Translation to Hungarian, validation, criterion validity, invariance across genders	TÓTH-KIRÁLY, I., MORIN, A. J. S., GILLET, N., BŐTHE, B., NADON, L., RIGÓ, A. & OROSZ, G. 2022. Refining the assessment of need supportive and need thwarting interpersonal behaviors using the bifactor exploratory structural equation modeling framework. Current Psychology, 41, 2998-3012.
/	DRAMMA needs scale	de Bloom et al. (2017)	N/A	N/A	18		DE BLOOM, J., SYREK, C., LAMERS, E. & BURKARDT, S. 2017. But the memories last forever... Vacation Reminiscence and Recovery from Job Stress: A Psychological Needs Perspective. Wirtschaftspsychologie, 19, 64-78.
/	DRAMMA needs scale	Kujanpää et al. (2021)	21	27		Longitudinal validation	KUJANPÄÄ, M., SYREK, C., LEHR, D., KINNUNEN, U., REINS, J. A. & DE BLOOM, J. 2021. Need Satisfaction and Optimal Functioning at Leisure and Work: A Longitudinal Validation Study of the DRAMMA Model. Journal of Happiness Studies, 22, 681-707.
WNSS	Work Needs Satisfaction Scales	Autin et al. (2019)	42	42	20		AUTIN, K. L., DUFFY, R. D., BLUSTEIN, D. L., GENSMER, N. P., DOUGLASS, R. P., ENGLAND, J. W. & ALLAN, B. A. 2019. The development and initial validation of need satisfaction scales within the psychology of working theory. Journal of Counseling Psychology, 66, 195-209.
K-WNSS	Work Need Satisfaction Scale - Korea	Kim et al. (2021)	4	4		Cross-cultural validation	KIM, J. H., YOO, K., LEE, S. & LEE, K. H. 2021. A Validation Study of the Work Need Satisfaction Scale for Korean Working Adults. Frontiers in Psychology, 12.
ERG Needs Scale	Existence, Relatedness, and Growth Needs Scale	Poulou and Norwich (2019)	N/A	5	24		POULOU, M. S. & NORWICH, B. 2019. Adolescent students’ psychological needs: Development of an existence, relatedness, and growth needs scale. International Journal of School & Educational Psychology, 7, 75-83.
PNSS-S	Psychological Need States in Sport-Scale	Bhavsar et al. (2020)	17	18	29		BHAVSAR, N., BARTHOLOMEW, K. J., QUESTED, E., GUCCIARDI, D. F., THØGERSEN-NTOUMANI, C., REEVE, J., SARRAZIN, P. & NTOUMANIS, N. 2020. Measuring psychological need states in sport: Theoretical considerations and a new measure. Psychology of Sport and Exercise, 47, 101617.
PNSW-S	Psychological Need States at Work-Scale	Huyghebaert-Zouaghi et al. (2021)	14	14	29 → 46 → 37	Sport to Work, model extension (2 → 3 need states)	HUYGHEBAERT-ZOUAGHI, T., NTOUMANIS, N., BERJOT, S. & GILLET, N. 2021. Advancing the Conceptualization and Measurement of Psychological Need States: A 3 × 3 Model Based on Self-Determination Theory. Journal of Career Assessment, 29, 396-421.
PNFS-PA	Psychological Need Frustration Scale for Physical Activity	Chung et al. (2020)	1	1	14		CHUNG, P. K., ZHONG, T., LIU, J. D., ZHANG, C. Q. & WONG, M. Y. C. 2020. Development and initial validation of the Psychological Need Frustration Scale for Physical Activity. PeerJ, 8, e9210.
BPNS-T	Basic Psychological Needs Scale for Teachers	Alvarado et al. (2021)	0	N/A	12		ALVARADO, R. A., WILHELMI, M. R. & RUIZ, O. B. 2021. Construct validity: Basic Psychological Needs Scale for Teachers. Journal for Educators, Teachers and Trainers, 12, 1-10.
GNSFS	General Need Satisfaction and Frustration scale	Neubauer et al. (2022)	1	1	18		NEUBAUER, A. B., KRAMER, A. C. & SCHMIEDEK, F. 2022. Assessing Domain-General Need Fulfillment in Children and Adults: Introducing the General Need Satisfaction and Frustration Scale. Psychological Assessment, 34, 1022-1035.
/	Satisfaction of basic and higher-level psychological needs	Dunton et al. (2023)	0	0	33		DUNTON, G. F., DO, B., CROSLEY-LYONS, R., NAYA, C. H., HEWUS, M. & KANNING, M. 2023. Assessing basic and higher-level psychological needs satisfied through physical activity. Frontiers in Psychology, 14, 1023556.

## Sheet: Supplementary Table 2
Supplementary Table 2. Characteristics of original SDT-based questionnaires identified in the systematic review (ordered chronologically).
Scale abbreviation	Full scale name	Primary study	Theoretical basis	State of need fulfilment	Application domain	Final scale construction						Notes
						No. factors	No. items	Factors (items per factor)	Response scale type	Scale anchors	Reverse scoring
LCQ	Learning Climate Questionnaire	Williams (1991)	SDT	Need support	Education	1	15	Autonomy support (15)	5-point unipolar agreement scale	1 = not true, 5 = very true	NO	Although LCQ is based on the Health-Care Climate Questionnaire (HCCQ), we regarded it as an original questionnaire because the HCCQ was designed to assess need fulfilment in patients, considered too specific for this review.
WMF-E	Work Motivation Form – Employee	Kasser et al. (1992)	SDT	Need satisfaction	Work	4	15	Autonomy satisfaction (6) Relatedness satisfaction (3) Competence satisfaction (3) Dependability satisfaction (3)	5-point Likert scale	N/A	YES, some items
AFS	Activity-Feeling States Scales	Reeve and Sickenius (1994)	SDT	Need satisfaction	General	3	12	Autonomy satisfaction (3) Competence satisfaction (3) Relatedness satisfaction (3)	5-point bipolar agreement scale	1 = strongly disagree, 7 = strongly agree	NO
BNSW-S	Basic Needs Satisfaction at Work Scale	Deci et al. (2001)	SDT	Need satisfaction	Work	3	21	Autonomy satisfaction (7) Competence satisfaction (6) Relatedness satisfaction (8)	5-point Likert scale	N/A	YES, some items	In the primary study, a 5-point rating scale was used; the current BNSW-S consists of a 7-point scale (1 = not at all true, 7 = very true).
BPNS	Basic Psychological Needs Scale	Gagné (2003)	SDT	Need satisfaction	General	3	21	Autonomy satisfaction (7) Competence satisfaction (8) Relatedness satisfaction (6)	7-point unipolar agreement scale	1 = not true at all, 7 = definitely true	YES, some items	The authors reported using a 20-item questionnaire; however, the sum of all items was actually 21.
BPNES	Basic Psychological Needs in Exercise Scale	Vlachopoulos and Michailidou (2006)	SDT	Need satisfaction	Exercise/Sport	3	12	Autonomy satisfaction (4) Competence satisfaction (4) Relatedness satisfaction (4)	5-point unipolar agreement scale	1 = I don’t agree at all, 5 = I completely agree	NO
PNSE	Psychological Need Satisfaction in Exercise Scale	Wilson et al. (2006)	SDT	Need satisfaction	Exercise/Sport	3	18	Autonomy satisfaction (6) Competence satisfaction (6) Relatedness satisfaction (6)	6-point bipolar agreement scale	1 = false, 6 = true	NO
W-BNS	Work-related Basic Need Satisfaction Scale	Van den Broeck et al. (2010)	SDT	Need satisfaction	Work	3	16	Autonomy satisfaction (6) Competence satisfaction (4) Relatedness satisfaction (6)	5-point bipolar agreement scale	1 = totally disagree, 5 = totally agree	YES, some items
BNSSS	Basic Needs Satisfaction in Sport Scale	Ng et al. (2011)	SDT	Need satisfaction	Exercise/Sport	5	20	Autonomy satisfaction: - Choice (4) - Internal perceived locus of causality (3) - Volition (3) Competence satisfaction (5) Relatedness satisfaction (5)	7-point unipolar agreement scale	1 = not true at all, 7 = very true	YES, some items
PNTS	Psychological Need Thwarting Scale	Bartholomew et al. (2011)	SDT	Need thwarting	Exercise/Sport	3	12	Autonomy thwarting (4) Competence thwarting (4) Relatedness thwarting (4)	7-point bipolar agreement scale	1 = strongly disagree, 7 = strongly agree	NO
BPNWS	Basic Psychological Needs at Work Scale	Brien et al. (2012)	SDT	Need satisfaction	Work	3	12	Autonomy satisfaction (4) Competence satisfaction (4) Relatedness satisfaction (4)	6-point bipolar agreement scale	1 = strongly disagree, 6 = strongly agree	NO
BMPN	Balanced Measure of Psychological Needs Scale	Sheldon and Gunz (2009) Sheldon and Hilpert (2012)	SDT	Need satisfaction	General	3	18	Autonomy satisfaction (6) Competence satisfaction (6) Relatedness satisfaction (6)	5-point unipolar agreement scale	1 = no agreement, 5 = much agreement	YES, some items	Two different papers respectively describe scale development and scale validation.
PNSSPE	Psychological Needs Satisfaction Scale in Physical Education	Liu and Chung (2014)	SDT	Need satisfaction	Education (PE)	3	10	Autonomy satisfaction (4) Competence satisfaction (3) Relatedness satisfaction (3)	7-point bipolar agreement scale	1 = strongly disagree, 7 = strongly agree	NO
ASBPNSS	Adolescent Students' Basic Psychological Needs at School Scale	Tian et al. (2014)	SDT	Need satisfaction	Education	3	15	Autonomy satisfaction (5) Competence satisfaction (5) Relatedness satisfaction (5)	6-point bipolar agreement scale	1 = strongly disagree, 6 = strongly agree	NO
BPNSFS	Basic Psychological Need Satisfaction and Frustration Scale	Chen et al. (2015)	SDT	Need satisfaction and frustration	General	6	24	Autonomy satisfaction (4) Autonomy frustration (4) Competence satisfaction (4) Competence frustration (4) Relatedness satisfaction (4) Relatedness frustration (4)	5-point unipolar agreement scale	1 = not true at all, 5 = completely true	NO
NSFS	Need Satisfaction and Frustration Scale	Longo et al. (2016)	SDT	Need satisfaction and frustration	Work Education	6	18	Autonomy satisfaction (3) Autonomy frustration (3) Competence satisfaction (3) Competence frustration (3) Relatedness satisfaction (3) Relatedness frustration (3)	7-point bipolar agreement scale	1 = strongly disagree, 7 = strongly agree	NO
APNSEQ	Adolescent Psychological Need Support in Exercise Questionnaire	Emm-Collison et al. (2016)	SDT	Need support	Exercise/Sport	3	9	Autonomy support (3) Competence support (3) Relatedness support (3)	7-point bipolar agreement scale	1 = strongly disagree, 7 = strongly agree	NO
NSTSSPE	Need-Supportive Teaching Style Scale in Physical Education	Liu and Chung (2017)	SDT	Need support	Education (PE)	3	15	Involvement support (5) Structure support (5) Autonomy support (5)	7-point bipolar agreement scale	1 = strongly disagree, 7 = strongly agree	NO
IBQ	Interpersonal Behaviours Questionnaire	Rocchi et al. (2017)	SDT	Need support and thwarting	General	6	24	Autonomy support (4) Autonomy thwarting (4) Competence support (4) Competence thwarting (4) Relatedness support (4) Relatedness thwarting (4)	7-point unipolar agreement scale	1 = do not agree at all, 7 = completely agree	NO
PNFS-PA	Psychological Need Frustration Scale for Physical Activity	Chung et al. (2020)	SDT	Need frustration	Exercise/Sport	3	14	Autonomy frustration (5) Competence frustration (4) Relatedness frustration (5)	7-point bipolar agreement scale	1 = strongly disagree, 7 = strongly agree	NO
PNSS-S	Psychological Need States in Sport Scale	Bhavsar et al. (2020)	SDT	Need satisfaction and frustration	Exercise/Sport	6	29	Autonomy satisfaction (5) Autonomy frustration (5) Relatedness satisfaction (5) Relatedness frustration (5) Competence satisfaction (5) Competence frustration (4)	7-point bipolar agreement scale	1 = strongly disagree, 7 = strongly agree	NO
BPNS-T	Basic Psychological Needs Scale for Teachers	Alvarado et al. (2021)	SDT	Need satisfaction	Education	3	7	Autonomy satisfaction (2) Competence satisfaction (3) Relatedness satisfaction (2)	5-point unipolar agreement scale	1 = does not correspond at all, 5 = absolutely corresponds	NO
GNSF	General Need Satisfaction and Frustration scale	Neubauer et al. (2022)	SDT	Need satisfaction and frustration	General	6	18	Autonomy satisfaction (4) Autonomy frustration (2) Competence satisfaction (5) Competence frustration (1) Relatedness satisfaction (3) Relatedness frustration (3)	5-point unipolar agreement scale	1 = not at all true, 5 = completely true	NO

## Sheet: Supplementary Table 3
Supplementary Table 3. Characteristics of original alternative-theory-based questionnaires identified in the systematic review (ordered chronologically).
Scale abbreviation	Full scale name	Primary study	Theoretical basis	State of need fulfilment	Application domain	Final scale construction
						No. factors	No. items	Factors (items per factor)	Response scale type	Scale anchors	Reverse scoring
MNQ	Manifest Needs Questionnaire	Steers and Braunstein (1976)	Murray’s theory	Need satisfaction	Work	4	20	Affiliation satisfaction (5) Achievement satisfaction (5) Dominance satisfaction (5) Autonomy satisfaction (5)	7-point bipolar frequency scale	1= always, 7 = never	YES, some items
/	Sheldon scale	Sheldon et al. (2001)	Maslow's theory & SDT	Need satisfaction	General	10	30	Autonomy (3) Competence (3) Relatedness (3) Self-actualization-meaning (3) Physical thriving (3) Pleasure-stimulation (3) Money-luxury (3) Security (3) Self-esteem (3) Popularity-influence (3)	5-point unipolar intensity scale	1 = not at all, 5 = very much	NO
BNSS	Basic Needs Satisfaction Scale	Saeednia (2011)	Maslow's theory	Need satisfaction	General	6	68	Physiological needs (10) Safety needs (15) Love and Belongings needs (13) Esteem needs (16) Self-Actualization needs (5) The need to know and to understand (9)	4-point unipolar agreement scale	1 = nothing, 4 = a lot	NO
NNSS	Novelty Need Satisfaction Scale	Gonzalez-Cutre et al. (2016)	Contemporary studies of novelty, existing questionnaires	Need satisfaction	General Education (PE)	1	6	Novelty (6)	7-point unipolar agreement scale	1 = not at all true, 7 = very true	NO
/	DRAMMA questionnaire	de Bloom et al. (2017)	The DRAMMA model	Need satisfaction	General (vacation memories)	6	18	Detachment (3) Relaxation (3) Autonomy (3) Mastery (3) Meaning (3) Affiliation (3)	5-point bipolar agreement scale	1 = totally disagree, 5 = totally agree	YES, some items
WNSS	Work Needs Satisfaction Scales	Autin et al. (2019)	PWT	Need satisfaction	Work	5	20	Survival satisfaction (4) Social contribution satisfaction (4) Autonomy satisfaction (4) Competence satisfaction (4) Relatedness satisfaction (4)	7-point bipolar agreement scale	1 = strongly disagree, 7 = strongly agree	NO
ERG	Existence, Relatedness, and Growth Needs Scale	Poulou and Norwich (2019)	ERG	Need satisfaction	Education	4	24	Existence satisfaction (6) Relatedness with teachers satisfaction (6) Relatedness with peers satisfaction (6) Growth satisfaction (6)	5-point unipolar agreement scale	1 = definitely does not apply to me, 5 = definitely does apply to me	YES, some items
/	Satisfaction of Psychological Needs Through Physical Activity Instrument	Dunton et al. (2023)	Maslow's theory & SDT	Need satisfaction	Exercise/Sport	13	33	Physical comfort (2) Safety (2) Social connection (3) Esteem from others (3) Individual esteem (3) Learning (2) Challenge (3) Entertainment (2) Novelty (3) Creativity (3) Mindfulness (3) Aesthetic Appreciation (2) Morality (2)	9-point unipolar intensity scale	1 = not at all, 9 = a lot	YES, some items

## Sheet: Supplementary Table 4
Supplementary Table 4. Development and validation of procedures for original SDT-based questionnaires (reported in alphabetical order of questionnaires).
Scale	Item pool generation			Content analysis		Scale validation
	Source	Approach	Basis	Sample	Analysis	Sample	Test	Sample	Test	Sample	Test	Sample	Test	Sample	Test
AFS	Authors	Deductive	Existing literature on SDT needs and tension	7 experts	Content validity (appropriateness, clarity)	520	EFA: N/A, oblique rotation (factorial structure) Internal consistency reliability (α) Construct (nomological) validity (correlation with behavioural and/or self-report measures of intrinsic motivation) External validity (correlation with Intrinsic Motivation Inventory, IPLOC, Olson's measure of perceived performance, Peer Relatedness scale, measure of ego-involvement, measure of perceived stress)	162 + 120	CFA (Lisrel): ML (factorial structure; χ2, GFI)
APNSEQ	Authors	Deductive	Existing questionnaires, observational studies, SDT literature	7 experts	Content validity (appropriateness, clarity)	422	CFA (Mplus 7.3): N/A (factorial structure; SBχ2, CFI, TLI, WRMR, RMSEA, standardised regression weights, IRT parameters, item characteristic curves) Internal consistency reliability (ordinal CR) Readability test (Flesch reading ease, Flesch–Kincaid grade)	373	CFA: N/A (factorial structure; SBχ2, CFI, TLI, WRMR, RMSEA) Invariance across genders and social agents (sequential model testing) Criterion (predictive) validity (bivariate correlation with amended BPNS, Behavioral Regulation in Exercise Questionnaire-2)
ASBPNSS	Authors	Deductive	BPNS	6 experts	Content & face validity (validity, clarity, understandability)	627	EFA (SPSS 17.0): PAF, promax rotation (factorial structure)	315	CFA (Lisrel): Robust ML (factorial structure; χ2, CFI, NNFI, RMSEA, SRMR) Internal consistency reliability (Guttman split-half, α) Construct (convergent & discriminant) validity Criterion validity (correlation with School Connectedness Scale, Self-Perception Profile for Adolescents, a custom indicator sentence for autonomy satisfaction)	647	CFA (Lisrel): Robust ML (factorial structure; χ2, CFI, NNFI, RMSEA, SRMR) Invariance across genders and ages (configural, metric, scalar; CFI)	283	Test-retest reliability (5 weeks; Pearson correlation) Criterion (predictive) validity (hierarchical regression analysis; comparison with Adolescents’ School Well-Being Scale)
BMPN	Authors	Deductive	Fundamental psychological needs by Sheldon et al. (2001)	/	/	115	PCA, varimax rotation (exploratory; factorial structure) Internal consistency reliability (α) Criterion (predictive) validity (regression analysis; correlation with need-relevant motivations)	74	Criterion (predictive) validity (repeated measures MANOVA, post-hoc t test; comparison with need-relevant motivations)	327	Criterion (predictive) validity over time (6-weeks; regression analysis: correlation with need-relevant motivations)	324	CFA (EQS): Nested-model comparisons (factorial structure; χ2, CFI, SRMR, RMSEA, AIC) Internal consistency reliability (α) Construct (convergent & discriminant) validity (MTMM) Construct (nomological) validity (correlation with BPNS, PANAS, Satisfaction with Life Scale)
BNSSS	Authors	Deductive	SDT literature	10 experts	Content validity (relevance; Aiken's V, Cohen’s effect size)	273	CFA (Lisrel): N/A (factorial structure; χ2, CFI, ΔCFI, NNFI, SRMR, RMSEA) Internal consistency reliability (α)	8 experts + 6	Construct coverage evaluation Additional content validity evaluation (relevance)	371	CFA (Lisrel): N/A (factorial structure; χ2, CFI, ΔCFI, NNFI, SRMR, RMSEA, RMSEA 90% CI) Internal consistency reliability (α) Construct (nomological) validity (correlation with Behavioral Regulation in Sport Questionnaire-6, Dispositional Flow Scale, Athlete Burnout Questionnaire)	63	Test-retest reliability (1 week; ICC)
	6 interviewees	Inductive	Informal interviews	2+2 experts	Translation & back-translation (English-Chinese)
BNSW-S	Authors	Deductive	WMF-E	3 experts	Translation & back-translation (Bulgarian-English)	431 + 128	CFA (EQS): ML (factorial structure; SBχ2, NNFI, CFI, RMSEA) Internal consistency reliability (α) External (population) validity (χ2, CFI, NNFI, RMSEA)
				4 authors	Content validity (in-person discussion)
BPNES	Authors	Deductive	Existing SDT scales	3 experts	Content validity (item-need associations, relevance, clarity)	508	CFA (EQS): N/A (factorial structure; χ2, CFI, NNFI, SRMR, RMSEA, RMSEA 90% CI, AIC) Internal consistency reliability (α)	504	CFA (EQS): N/A (factorial structure; χ2, CFI, NNFI, SRMR, RMSEA, RMSEA 90% CI, AIC) Internal consistency reliability (α) Construct (nomological) validity (correlation with Trait Flow Scale, Intrinsic Motivation Inventory, attitude toward exercise participation, intention for continued exercise involvement, Athletic Behavior Locus of Control Scale, weekly frequency of exercise participation)	75	Test-retest reliability (4 weeks; ICC)
				20	Content & face validity (personal relevance, clarity, comprehension)
BPNS	Authors	Deductive	WMF-E	/	/	118	CFA (Amos): ML (factorial structure; χ2, GFI, NNFI, CFI, RMSEA, γ) Internal consistency reliability (α) Criterion validity (correlation with self-reports on prosocial activities, General Causality Orientations Scale, Parental Autonomy Support Scale)	81	CFA (Amos): ML (factorial structure; χ2, GFI, NNFI, CFI, RMSEA, γ) Criterion (predictive) validity (independent-samples t -test, binary logistic regression analysis; correlation with hours spent volunteering, General Causality Orientations Scale, Work Climate Survey, Work Engagement Scale)
BPNSFS	7 experts	Deductive	BPNS, BMPN, Relationship Need Satisfaction Scale	3+3 experts	Translation & back-translation (3 languages)	1051	Internal consistency reliability (α)	525	EFA: PAF, promax rotation (factorial structure)	526	CFA (Mplus): Robust ML (factorial structure; SBχ2, CFI, RMSEA, SRMR) Invariance across genders, ages, income, financial and health satisfaction (MANOVA, ANOVA) Criterion (predictive) validity (correlation with Satisfaction with Life Scale, Subjective Vitality Scale, Centre for Epidemiological Studies-Depression scale) Relationship with desire for need satisfaction (correlation with BMPN)
BPNS-T	3 experts	Deductive	Existing scales, Work Tasks Motivation Scale for Teachers	3 experts	Content validity (appropriateness)	185	Pilot study: N/A (factor loadings)	382	EFA: ML, promax rotation with Kaiser normalization (factorial structure) Internal consistency reliability (α) Construct (convergent & discriminant) validity (CR, AVE, MSV) CFA (Amos): MIMIC models (factorial structure; χ2, NFI, TLI, CFI, RMSEA) Invariance across languages, types of workplace, teacher qualification (χ2, NFI, TLI, CFI, RMSEA) External validity (correlation with Work Tasks Motivatio…
BPNWS	Authors	Deductive	Morin’s scale, Leone’s Basic Need Satisfaction at Work Scale, Richer & Vallerand’s scale	2+2 experts	Translation & back-translation (French-English)	271	EFA (SPSS): ML, promax rotation (factorial structure) Internal consistency reliability (α) CFA (EQS): N/A (factorial structure; χ2, CFI, RMSEA, RMSEA 90% CI, SRMR, NFI) Construct (nomological) validity (correlation with Motivation at Work Scale, adapted Well-Being Manifestations Measure Scale, adapted Distress Manifestations Measure Scale, Life Orientation Test-Revised, Procedural Justice scale)	488 + 363	CFA (EQS): N/A (factorial structure; χ2, CFI, RMSEA, RMSEA 90% CI, SRMR, NFI) Internal consistency reliability (α) Invariance across cultures (configural, metric; Δχ2, ΔCFI, maximum likelihood Lagrange Multiplier test) Construct (nomological) validity (correlation with Motivation at Work Scale, adapted Well-Being Manifestations Measure Scale, adapted Distress Manifestations Measure Scale, Life Or…
GNSF	Authors	Deductive	BPNSFS, BMPN, age-specific instruments (identification of 35 sub-themes, generation of 66 items)	1 expert	Content & face validity (age appropriateness; validity regarding SDT)	185 children	CFA (Mplus): Robust ML (factorial structure; χ2, SRMR, RMSEA, CFI) Internal consistency reliability (ωt) Criterion validity (correlation with SDQ, trait positive and negative affect, Satisfaction with Life Scale-Child Version, STAIK-T)	380 adults	CFA (Mplus): Robust ML (factorial structure; χ2, SRMR, RMSEA, CFI) Internal consistency reliability (ωt) Construct (convergent) validity (correlation with BMPN, BPNSFS) Criterion validity (correlation with Subjective Vitality Scale, Satisfaction With Life Scale, CES-D, The Big Five Inventory) Invariance across age (child + adult sample)	84 children	Day-to-day fluctuations (Multilevel CFA; factorial structure; χ2, SRMR, RMSEA, CFI) Criterion validity (correlation with trait positive and negative affect)
				22 experts	Face validity (comprehensibility for children)
				2 experts + 2 children	Content & face validity
IBQ	Authors	Deductive	Need-supportive/ thwarting behavior literature	10 experts	Content & face validity (item-need associations; quality, clarity)	534	CFA (Mplus): Robust ML (factorial structure; χ2, SRMR, TLI, RMSEA, RMSEA 90% CI, CFI, SBχ2) Item-response-theory analysis (item discrimination ability, threshold parameters, distribution normality, level of information) Internal consistency reliability (α) Construct (convergent & discriminant) validity (AVE, ASV) Invariance across genders (configural, metric; SRMR, TLI, RMSEA, CFI, SB-scaled χ2) …	330	CFA (Mplus): Robust ML (factorial structure; SBχ2, SRMR, TLI, RMSEA, RMSEA 90% CI, CFI) Internal consistency reliability (α) Construct (convergent & discriminant) validity (AVE, ASV) Criterion (predictive) validity (correlation with Need Satisfaction Scale, Satisfaction with Life Scale, PANAS-X, Subjective Vitality Scale)	598	CFA (Mplus): Robust ML (factorial structure; χ2, SRMR, TLI, RMSEA, CFI, SBχ2) Internal consistency reliability (α) Construct (convergent & discriminant) validity (AVE, ASV) Invariance across genders (configural, metric; SRMR, TLI, RMSEA, CFI, SB-scaled χ2) Criterion (predictive) validity (correlation with Need Satisfaction Scale, Satisfaction with Life Scale, PANAS-X, Subjective Vitality Scale)
LCQ	Authors	Deductive	Health-Care Climate Questionnaire	N/A	N/A	N/A	N/A
NSFS	Authors	Deductive	Existing questionnaires, SDT literature	5 experts	Content validity (item-need associations, ambiguity)	107	Construct (convergent) validity (correlational analysis) Internal consistency reliability (α) Criterion validity (comparison with BMPN)	32	Construct validity re-evaluation after item modifications (correlational analysis)	163	Construct validity re-evaluation after item modifications (correlational analysis) PCA, direct oblimin rotation (factorial structure) Internal consistency reliability (α)	356	CFA (Amos): ML (factorial structure; TLI, CFI, RMSEA, AIC) Internal consistency reliability (α) Criterion (predictive) validity (SEM; correlation with BMPN, Utrecht Work Engagement Scale for students, Maslach Burnout Inventory - Student Survey, Scale of Positive and Negative Experience, General Health Questionnaire, adapted Motivation at Work Scale)	243	CFA (Amos): ML (factorial structure; TLI, CFI, RMSEA, AIC) Internal consistency reliability (α) Criterion (predictive) validity (SEM; correlation with BMPN, BNSW-S, Job satisfaction scale, Utrecht Work Engagement Scale, Maslach Burnout Inventory – General Survey, Scale of Positive and Negative Experience, General Health Questionnaire, Motivation at Work Scale)
NSTSSPE	Authors	Deductive	Existing questionnaires	2+2 experts	Translation & back-translation (English-Chinese)	605	ESEM (Mplus): Robust ML, geomin rotation (factorial structure; χ2, CFI, TLI, RMSEA, RMSEA 90% CI, SRMR) Internal consistency reliability (α) Construct (nomological) validity (ESEM; comparison with PNSSPE) Invariance across genders and grades (configural, metric, scalar, item-uniqueness; Multi-group ESEM; ΔCFI, ΔRMSEA, ΔSRMR, AIC, BIC, ABIC)	178	Invariance across time (configural, metric, scalar, item-uniqueness; 2 months; Multi-group ESEM; ΔCFI, ΔRMSEA, ΔSRMR, AIC, BIC, ABIC)
				8	Face validity (clarity, comprehension)
PNFS-PA	Authors	Deductive	Existing need frustration measures	10	Face validity (readability, clarity, comprehensibility)	330	ESEM (Mplus): Robust ML, geomin rotation (factorial structure; χ2, CFI, TLI, RMSEA, RMSEA 90% CI, SRMR)	322	ESEM: Robust ML, geomin rotation (factorial structure; χ2, CFI, TLI, RMSEA, RMSEA 90% CI, SRMR) Internal consistency reliability (α) Construct (nomological) validity (comparison with Subjective Vitality Scale, International Positive and Negative Affect Schedule Short Form) Invariance across genders, ages, samples (Multi-group ESEM; ΔCFI, ΔRMSEA, ΔSRMR, AIC, BIC, ABIC)	49	Test-retest reliability (3 weeks; two-way random model: ICC, ICC 95% CI)
	19 interviewees	Inductive	Interviews	3 experts	Content validity (applicability; CVI)
PNSE	239 respondents	Inductive	Responses to 3 open-ended questions	40 experts	Content validity (relevance, representativeness; Aiken's V)	426	EFA: PAF, equamax & oblique rotation (factorial structure) Internal consistency reliability (α)	581	CFA (Amos): ML (factorial structure; χ2, CFI, IFI, RMSEA, SRMR) Construct (convergent) validity (correlation with Intrinsic Motivation Inventory, Exercise Motivation Inventory-2) Invariance across genders (SMCA)
PNSSPE	Authors	Deductive	Existing scales	33	Face validity (applicability, clarity)	646	EFA (SPSS): PAF, direct oblimin rotation (factorial structure) Internal consistency reliability (CR) Construct (convergent & discriminant) validity (AVE) CFA: ML (factorial structure; χ2, CFI, SRMR, RMSEA) Invariance across genders (sequential-model testing; CFI)	563	CFA (Amos): ML (factorial structure; χ2, CFI, SRMR, RMSEA) Construct (nomological) validity (correlation with Subjective Vitality Scale, I-PANAS-SF) Invariance across samples (sequential-model testing; CFI)	83	Test-retest reliability (1 month; ICC)
	23 students	Inductive	Open-ended questions, focus groups	3 experts	Content validity (relevance; CVI)
PNSS-S	Authors, 2 experts	Deductive	Existing measures, need unfulfillment literature	N/A	Content & face validity (discussion)	301	CFA: Robust ML (factorial structure; χ2, CFI, TLI, SRMR, RMSEA, RMSEA 90% CI) ESEM (Mplus): Robust ML (factorial structure; χ2, CFI, TLI, SRMR, RMSEA, RMSEA 90% CI) Internal consistency reliability (Raykov's ρ)	333	ESEM (Mplus) (factorial structure; χ2, CFI, TLI, SRMR, RMSEA, RMSEA 90% CI) Internal consistency reliability (Raykov's ρ) Construct (nomological) validity (SEM; correlation with Interpersonal Behaviors Questionnaire in Sport, Athlete Engagement Questionnaire, Positive and Negative Affect Schedule, Athlete Burnout Questionnaire)
PNTS	Authors	Deductive	Existing SDT literature, personal experiences of principal investigator	17	Face validity (relevance, clarity; focus groups)	354	CFA (EQS): Robust ML (factorial structure; SBχ2, CFI, NNFI, SRMR, RMSEA, RMSEA 90% CI) Internal consistency reliability (Raykov’s ρ) Invariance across genders, sport types, competitive levels, competitive experiences (sequential model testing; ΔSBχ2, ΔCFI) Construct (discriminant) validity (EFA: PAF, direct oblimin rotation; correlation with items for autonomy satisfaction, Intrinsic Motivation I…	289	CFA: Robust ML (factorial structure; SBχ2, CFI, NNFI, SRMR, RMSEA, RMSEA 90% CI) Internal consistency reliability (Raykov’s ρ) Criterion (predictive) validity (hierarchical regression analysis; SBχ2, CFI, NNFI, SRMR, RMSEA, RMSEA 90% CI; comparison with Subjective Vitality Scale, Athlete Burnout Questionnaire)
				9 experts	Content validity (item-need associations; CVI)
W-BNS	Authors	Deductive	Existing literature and measures	N/A + 4 experts	Deletion of items	560	PCA, promax rotation (factorial structure)	560 + 194	CFA (Lisrel): ML (factorial structure; SBχ2, CFI, SRMR, RMSEA)	1185	CFA: ML (factorial structure; SBχ2, CFI, SRMR, RMSEA) Internal consistency reliability (α)	431	Construct (discriminant) validity (CFA) Criterion (predictive) validity (logistic regression analysis; correlation with Task autonomy items, Skill utilization items, Social support items, Job satisfaction item, Utrecht Work Engagement Scale, Maslach Burnout Inventory General Survey, Life satisfaction item, Affective organizational commitment items, self-report performance scale, custom autonomous…
WMF-E	Authors	Deductive	Intrinsic Motivation Inventory, SDT theory	/	/	Un- published 1992 studies	Internal consistency reliability (α) Criterion validity (correlation with Job Description Index, Multidimensional Self-Esteem Inventory, a measure of internally self-regulated reasons for returning to work)	80	Internal consistency reliability (α) Criterion validity (correlation with supervisor's rating of readiness for competitive employment, average earnings, work hours per month)
α = Cronbach’s Alpha; ABIC = Sample size adjusted BIC; AIC = Akaike’s Information Criterion; Aiken's V = Aikenʼs item content validity coefficient; ASV = Average Shared Square Variance; AVE = Average Variance Extracted; BIC = Bayesian Information Criterion; CES-D = Center for Epidemiological Studies Depression Scale; CFA = Confirmatory Factor Analysis; CFI = Comparative Fit Index; CI = Confidence…

## Sheet: Supplementary Table 5
Supplementary Table 5. Development and validation procedures for original alternative-theory-based questionnaires (reported in alphabetical order of questionnaires).
Scale	Item pool generation			Content analysis		Scale validation
	Source	Approach	Basis	Sample	Analysis	Sample	Test	Sample	Test	Sample	Test	Sample	Test	Sample	Test	Sample	Test	Sample	Test
BNSS	13 interviewees	Inductive	39 open-ended interviews	6 experts	Content & face validity (validity, clarity, understandability)	89	Internal consistency reliability (α)	300	Internal consistency reliability (α) Construct (convergent & discriminant) validity (Pearson correlation)
	Authors	Deductive	Maslow's need theory
DRAMMA	Authors	Deductive	BNSG-S, REQ, Irritation Scale, Job Diagnostic Survey	/	/	85	CFA: N/A (factorial structure; χ2, CFI, TLI, SRMR, RMSEA) Internal consistency reliability (α)
ERG	Authors	Deductive	Literature review	3	Content & face validity (clarity, validity; interview)	6	Pilot test #1	356	EFA: PAF, oblimin rotation with Kaiser normalization (factorial structure) CFA (Amos): ML (factorial structure; χ2, CFI, TLI, IFI, PNFI/PGFI, RMR, SRMR, RMSEA) Internal consistency reliability (α) Construct (divergent) validity (correlation with Sheldon's needs for autonomy & competence) Criterion (predictive) validity (correlation with Psychological Well-Being Measure)	6	Pilot test #2
	10 interviewees	Inductive	Interviews
MNQ	Authors	Deductive	Murray’s need theory	N/A	Content & face validity (clarity, appropriateness)	96	Construct validity (correlation with Personality Research Form)	4 experts + 96	Criterion validity (correlation with experts' behavior ratings and work-group preferences)	41	Test-retest reliability (2 weeks) Internal consistency reliability (α)	115	Criterion validity (correlation with Organizational Commitment Questionnaire, Sources of Organizational Attachment Questionnaire, Job Diagnostic Survey, supervisors' rating of independent performance)	382	Internal consistency reliability (α) Criterion validity (correlation with Job Involvement Questionnaire, Organizational Commitment Questionnaire, career satisfaction, desire to leave, perceived importance to the organization)	82	Criterion validity (correlation with supervisors' rating of position in organizational hierarchy, job performance, attendance, leadership attributes)	62	Criterion validity (psychologists' behavior ratings of engagement in need-related behaviors on the job)
NNSS	3 experts	Deductive	Contemporary studies of novelty, existing questionnaires	3 experts	Content validity (representativeness, uniqueness, clarity)	399	CFA (Amos): ML, bootstrapped parameter estimates (factorial structure; χ2, CFI, IFI, RMSEA, RMSEA 90% CI, SRMR) Construct (convergent & discriminant) validity (testing as part of Basic Needs Satisfaction in General Scale; factor correlations, CR, AVE) Criterion (predictive) validity (linear multiple regression analysis of manifest variables; correlation with Satisfaction with Life Scale) Invarian…	1035	CFA: ML, bootstrapped parameter estimates (factorial structure; χ2, CFI, IFI, RMSEA, SRMR) Construct (convergent & discriminant) validity (testing as part of Basic Needs Satisfaction in General Scale; factor correlations, CR, AVE) Criterion (predictive) validity (correlation with Perceived Locus of Causality Scale)
Sheldon	Authors	Deductive	Maslow's need theory, SDT, Epstein's cognitive-experiential self theory, the "American dream" assumption (identification of 10 needs, generation of 30 items)	/	/	315	PCA, varimax rotation (factorial structure) Salience of needs (paired-samples t-test) Criterion (predictive) validity (correlation with PANAS; regression comparisons) Individual need preferences (pairwise comparison technique)	152 + 200	Salience of needs: 2 cultures (paired-samples t-test) Criterion (predictive) validity (correlation with PANAS; regression comparisons)	233	Salience of needs: satisfying & unsatisfying event (paired-samples t-test) Criterion (predictive) validity (correlation with PANAS; regression comparisons) Need satisfaction across different temporal frames (comparison of results from prior studies)
SPNTPAI	Authors	Deductive	Maslow's need theory, SDT (identification of 13 dimensions, generation of 65 items)	/	/	73-75	Internal consistency reliability (α) Bivariate intercorrelations (subscales) Discriminant validity (independent samples t-tests comparing physically active versus non-active individuals) Construct validity (bivariate correlations with PACES, Subjective Vitality Scale, EMA survey) Criterion (predictive) validity (bivariate correlation with device-based physical activity levels)
WNSS	Authors	Deductive	PWT	N/A	Content validity (group discussion)	345	EFA: PAF (factorial structure) EFA: ML, promax rotation (factorial structure) Internal consistency reliability (α)	476	CFA (Mplus): N/A (factorial structure; χ2, CFI, TLI, RMSEA, RMSEA 90% CI, AIC, BIC) Incremental validity (comparison with BPNW-S) Invariance across races, genders, social classes, income (configural, metric, scalar; CFI, RMSEA, AIC, BIC) Construct (convergent & discriminant) validity(correlation with Decent Work Scale, Satisfaction with Maslow’s needs scale, Prosocial intentions scale, BPNW-S) Cr…
α = Cronbach’s Alpha; AIC = Akaike’s Information Criterion; BIC = Bayesian Information Criterion; BNSG-S = Basic Needs Satisfaction in General Scale; CFA = Confirmatory Factor Analysis; CFI = Comparative Fit Index; CI = Confidence Interval; DRAMMA = DRAMMA questionnaire; EFA = Exploratory Factor Analysis; EMA = Ecological Momentary Assessment; GFI = Goodness-of-Fit Index; IFI = Incremental Fit In…
